# Supplementary material for: Endocrine profile of the VCD-induced perimenopausal model rat
Source: PLoS One. 2019 Dec 30;14(12):e0226874. doi: 10.1371/journal.pone.0226874 (PMC6936812; doi:10.1371/journal.pone.0226874)
Supplement: S1 Table — M, Metestrus; D, Diestrus; P, Proestrus; E, Estrus. Two letters together indicate a transitional smear. Rats with irregular as well as 5-day cycles were eliminated from the study, before the onset of the experiments. A regular 4-day cycle was considered as a sequency of phases M or D, D, P and E [33]. Although the vast majority of rats have regular 4-day cycles, from vaginal opening to 6 months of age, a small portion of rats exhibit 5-day cycles, which were included in this table. Another portion of rats exhibited longer cycles with repeated phases of M, D or E, or were even acyclic and were considered as irregular and the rats were excluded before the onset of the experiments. N = 25. (XLSX) [file pone.0226874.s001.xlsx]

## Sheet: Plan1
S1 Table. Daily analysis of the estrous cycle phases of the animals excluded from the experiment. M, Metestrus; D, Diestrus; P, Proestrus; E, Estrus. Two letters together indicate a transitional smear. Rats with irregular as well as 5-day cycles were eliminated from the study, before the onset of the experiments. A regular 4-day cycle was considered as a sequency of phases M or D, D, P and E [33]…
Treatment	Rat number	Days after the onset of treatment
		56	57	58	59	60	61	62	63	64	65	66	67	68	69	70
Vehicle	440	M	M	M	M	D	D	D	DP	PE	M	M	D	M	D	P
	441	MD	D	P	E	M	M	D	P	E	M	M	M	E	M	M
	459	D	D	D	D	D	D	D	M	M	MD	D	D	D	MD	D
	463	PE	P	E	EM	M	E	M	D	D	DP	E	E	M	M	M
	464	PE	E	M	M	M	M	PE	PE	PE	E	M	M	PE	M	M
	495	P	E	M	M	PE	E	M	M	D	P	E	M	M	M	M
	520	M	D	D	D	M	PE	E	M	M	D	P	M	M	MD	P
	531	D	D	D	D	D	D	M	M	MD	P	P	PE	M	M	D
	547	M	M	M	M	M	M	P	E	M	E	M	M	M	P	E
	551	M	D	D	M	M	P	E	M	M	D	E	M	M	M	P
	556	M	D	D	P	M	P	E	M	M	P	E	M	M	MD	P
	569	P	E	M	M	M	P	E	M	M	D	P	E	D	D	D
	577	MD	PE	M	D	D	D	D	D	D	D	D	D	M	MD	D
VCD	442	D	E	P	E	D	D	M	E	M	D	D	M	E	E	E
	444	E	M	D	D	P	E	M	M	D	P	E	M	M	M	P
	461	M	E	EM	M	M	M	D	M	D	P	E	M	M	D	P
	465	M	DP	E	M	D	D	D	DP	PE	E	M	D	D	P	E
	469	P	E	M	M	D	P	E	M	M	D	P	E	M	M	M
	474	M	M	M	D	D	M	M	M	MD	D	DP	MD	D	D	D
	510	E	M	M	M	P	E	M	M	D	DP	E	M	M	D	P
	530	P	EM	P	M	M	MD	M	M	MD	D	D	D	P	EM	M
	537	M	D	P	M	DP	DP	M	M	MD	M	MD	M	D	D	DP
	562	DP	P	E	P	M	M	M	M	M	M	PE	E	M	M	D
	571	M	M	D	P	PM	M	P	PE	M	DP	D	D	P	PE	M
	574	M	D	M	D	M	M	P	P	E	E	M	M	D	DP	P
