# Supplementary material for: Endocrine profile of the VCD-induced perimenopausal model rat
Source: PLoS One. 2019 Dec 30;14(12):e0226874. doi: 10.1371/journal.pone.0226874 (PMC6936812; doi:10.1371/journal.pone.0226874)
Supplement: S2 Table — M, Metestrus; D, Diestrus; P, Proestrus; E, Estrus. Shaded cells indicate the day of euthanasia. Two letters together indicate a transitional smear. Rats with irregular as well as 5-day cycles were eliminated from the study. When a 5-day cycle eventually occurs in rats amongst several regular 4-day cycles, the whole cycle was classified as regular [33]. Vaginal smears initiated 56 days after the onset of VCD/oil treatment. In order to avoid too long tables (from 56 to 102 days after the onset of treatment), we only presented the cycle from the beginning in the 70-day group, although in all animals the cycle was analyzed since day 56. **Irregular cycles at 100-day groups. (XLSX) [file pone.0226874.s002.xlsx]

## Sheet: Plan1
S2 Table. Daily analysis of the estrous cycle phases of the animals of 70, 80, 90 and 100-day groups. M, Metestrus; D, Diestrus; P, Proestrus; E, Estrus. Shaded cells indicate the day of euthanasia. Two letters together indicate a transitional smear. Rats with irregular as well as 5-day cycles were eliminated from the study. When a 5-day cycle eventually occurs in rats amongst several regular 4-d…
Group	Treatment	Rat number	Days after the onset of treatment												Euthanasia Day
			56	57	58	59	60	61	62	63	64	65	66	67	68	69	70
70d	Vehicle	500		M	D	P	E	M	D	P	E	MD	D	P	E	M	D
		501		M	D	E	E	MD	D	P	E	M	D	P	E	M	D
		502		M	D	PE	E	M	D	P	E	MD	D	P	E	M	D
		505	M	D	P	E	M	D	P	E	M	D	P	E	M	D
		506	P	P	E	M	D	P	E	MD	D	P	E	M	D
		508	P	E	E	MD	D	P	E	M	D	P	E	M	D
		509	D	P	E	M	D	PE	E	M	D	P	E	M	D
		513	E	MD	D	E	E	M	D	P	E	MD	D	P	E	M	D
		515	MD	D	P	E	M	D	P	E	M	D	P	E	M	D
	VCD	472	E	M	D	P	E	MD	D	P	E	M	D	P	E	M	D
		476	D	P	E	M	D	P	E	M	D	P	E	M	D
		480	MD	D	P	E	M	D	P	E	M	D	P	E	M	D
		481	M	D	P	E	M	D	P	E	MD	D	P	E	M	D
		484		M	D	P	E	MD	D	PE	E	M	D	P	E	M	D
		488	M	P	E	MD	D	P	E	M	D	P	E	M	D
		490	M	D	P	E	M	D	PE	E	MD	D	P	E	M	D
		491	E	M	D	P	E	M	D	P	E	M	D	P	E	M	D
		493	D	P	E	MD	D	P	E	M	D	P	E	M	D
Group	Treatment	Rat number	Days after the onset of treatment																Euthanasia Day
			63	64	65	66	67	68	69	70	71	72	73	74	75	76	77	78	79	80	81	82	83
80d	Vehicle	503	D	D	D	E	M	D	P	E	MD	D	P	E	M	D	P	E	M	D
		511	D	P	E	M	D	P	E	M	D	P	E	MD	D	P	E	M	D
		512	D	E	E	M	D	P	E	M	D	P	E	M	D	P	E	M	D
		519	MD	D	D	P	E	M	D	PE	E	M	D	P	E	M	D	P	E	M	D
		521	E	M	D	P	E	E	M	D	P	E	M	D	P	E	M	D	P	E	M	D
		523	P	E	E	M	D	P	E	M	D	P	E	M	D	P	E	M	D	P	E	M	D
		525	P	E	M	D	P	E	MD	D	P	E	M	D	P	E	M	D	P	E	M	D
		526	E	MD	D	D	P	E	M	D	PE	E	M	D	P	E	MD	D	P	E	M	D
		532	D	P	E	M	D	P	E	M	D	PE	E	M	D	P	E	M	D	P	E	M	D
	VCD	477	D	P	E	M	D	P	E	M	D	P	E	M	D	P	E	M	D
		478	D	P	E	M	D	D	E	M	D	P	E	M	D	P	E	M	D
		479	D	P	E	MD	D	P	E	M	D	P	E	MD	D	P	E	M	D
		482	D	D	E	MD	D	PE	E	M	D	P	E	MD	D	P	E	M	D
		485	D	P	E	M	D	P	E	MD	D	P	E	M	D	P	E	M	D
		497	D	P	E	M	D	P	E	M	D	P	E	M	D	P	E	M	D
		498	D	D	E	M	D	PE	E	M	D	P	E	MD	D	P	E	M	D
		499	D	P	E	M	D	P	E	M	D	P	E	M	D	P	E	M	D
		541	D	D	P	E	MD	D	P	E	M	D	PE	E	M	D	P	E	M	D
		542	M	D	P	E	M	D	P	E	M	D	P	E	M	D	P	E	M	D
		544	E	M	D	P	E	M	D	P	E	M	D	P	E	M	D	P	E	M	D
		548	E	M	D	P	E	MD	D	D	PE	E	M	D	P	E	M	D	P	E	M	D
		559	E	M	D	P	E	M	D	P	E	M	D	P	E	MD	D	P	E	M	D
Group	Treatment	Rat number	Days after the onset of treatment																					Euthanasia Day
			67	68	69	70	71	72	73	74	75	76	77	78	79	80	81	82	83	84	85	86	87	88	89	90	91	92
90d	Vehicle	439	E	M	D	P	E	M	D	P	E	M	D	D	PE	E	M	D	P	E	M	D	P	E	M	D
		517	P	E	M	D	P	E	M	D	P	E	M	D	P	E	MD	D	P	E	M	D	P	E	M	D
		524	P	E	M	D	P	E	M	D	D	P	E	M	D	P	E	M	D	P	E	MD	D	P	E	M	D
		527	D	PE	E	MD	D	D	P	E	M	D	P	E	M	D	P	E	M	D	P	E	M	D
		534	E	M	D	P	E	M	D	P	E	M	D	PE	E	M	D	P	E	M	D	P	E	M	D
		561	D	P	E	M	D	P	E	E	M	D	P	E	M	D	P	E	M	D	P	E	M	D
		564	P	E	M	D	P	E	MD	D	P	E	M	D	D	P	E	MD	D	P	E	M	D	P	E	M	D
		565	D	P	E	M	D	P	E	M	D	P	E	MD	D	PE	E	M	D	P	E	MD	D	P	E	M	D
		566	P	E	MD	D	P	E	M	D	P	E	M	D	P	E	M	D	P	E	MD	D	P	E	M	D
		567	M	D	P	E	M	D	D	PE	E	M	D	P	E	M	D	P	E	M	D	P	E	M	D
	VCD	535	E	M	D	P	E	M	D	PE	E	M	D	D	P	E	M	D	P	E	M	D	P	E	M	D
		536	D	D	P	E	MD	D	P	E	M	D	P	E	M	D	P	E	M	D	P	E	M	D
		538	E	MD	D	P	E	M	D	PE	E	M	D	P	E	M	D	P	E	M	D	P	E	M	D
		539	D	P	E	M	D	D	P	E	M	D	P	E	M	D	P	E	MD	D	PE	E	M	D
		540	D	P	E	M	D	P	E	E	M	D	P	E	M	D	P	E	M	D	P	E	MD	D
		543	E	M	D	PE	E	E	MD	D	P	E	M	D	P	E	M	D	P	E	M	D	P	E	M	D
		545	P	E	M	D	P	E	M	D	P	E	M	D	P	E	M	D	P	E	M	D	P	E	M	D
		549	PE	E	M	D	P	E	M	D	P	E	M	D	PE	E	MD	D	P	E	MD	D	P	E	M	D
		550	M	D	P	E	MD	D	P	E	M	D	P	E	M	D	P	E	M	D	P	E	M	D	P	E	M	D
		553	E	M	D	P	E	M	D	P	E	MD	D	P	E	M	D	P	E	M	D	P	E	M	D
		554	P	E	M	D	P	E	M	D	P	E	M	D	P	E	M	D	D	P	E	M	D	P	E	M	D
		557	P	E	M	D	P	E	M	D	D	P	E	MD	D	P	E	M	D	P	E	M	D	P	E	M	D
		558	E	M	D	P	E	M	D	P	E	E	M	D	P	E	M	D	P	E	MD	D	P	E	M	D
		572	M	D	P	E	M	D	P	E	M	D	P	E	M	D	D	P	E	M	D	P	E	M	D
		575	M	D	P	E	MD	D	P	E	M	D	PE	E	M	D	P	E	MD	D	P	E	M	D
		578	M	D	P	E	MD	D	PE	E	M	D	D	P	E	M	D	P	E	M	D	P	E	M	D
Group	Treatment	Rat number	Days after the onset of treatment																										Euthanasia Day
			72	73	74	75	76	77	78	79	80	81	82	83	84	85	86	87	88	89	90	91	92	93	94	95	96	97	98	99	100	101	102
100d	Vehicle	504	E	M	D	P	E	M	D	D	P	E	MD	D	P	E	M	D	P	E	MD	D	P	E	M	D	P	E	M	D
		507	D	P	E	M	D	P	E	MD	D	P	E	M	D	P	E	M	D	PE	E	M	D	P	E	M	D	P	E	M	D
		514	D	P	E	M	D	P	E	M	D	D	P	E	M	D	P	E	M	D	P	E	E	E	M	D	P	E	E	M	D**
		516	E	M	D	P	E	M	D	P	E	M	D	P	E	M	D	P	E	MD	D	D	P	E	M	D	P	E	M	D
		522	P	E	M	D	P	E	M	D	P	E	M	D	P	E	M	D	P	E	M	D	P	E	E	E	MD	D	P	E	M	D**
		528	D	PE	E	M	D	P	E	MD	D	P	E	M	D	P	E	M	D	D	P	E	M	D	P	E	M	D	P	E	M	D
		529	D	P	E	MD	D	P	E	M	D	P	E	M	D	PE	E	MD	D	P	E	E	M	D	PE	E	M	D	P	E	M	D
		533	E	M	D	P	E	M	D	P	E	MD	D	PE	E	M	D	P	E	M	D	D	P	E	E	MD	D	D	P	E	M	D**
		560	E	M	D	P	E	M	D	P	E	M	D	P	E	M	D	P	E	MD	D	P	E	M	D	P	E	M	D	P	E	M	D
	VCD	473	M	D	P	E	M	D	P	E	M	D	P	E	M	D	P	E	E	E	E	E	E	P	E	E	E	P	E	E	E	E	E**
		475	M	D	P	E	MD	D	P	E	M	D	D	P	E	M	D	PE	E	M	D	D	D	P	E	M	D	D	P	E	M	D	**
		483	E	M	D	P	E	M	D	PE	E	M	D	P	E	M	D	P	E	M	D	D	D	P	E	M	D	D	P	E	D	D**
		486	M	D	P	E	M	D	D	P	E	M	D	P	E	M	D	P	E	E	MD	D	D	P	E	M	D	D	D	P	E	M	D**
		487	M	D	P	E	M	D	P	E	M	D	P	E	MD	D	PE	E	E	E	M	D	D	E	E	E	MD	D	P	E	E	E	E**
		489	P	E	M	D	P	E	M	D	P	E	M	D	P	E	M	D	D	D	D	D	D	D	P	E	M	D	D	P	E	E	E**
		492	P	E	M	D	P	E	M	D	P	E	M	D	P	E	E	M	M	D	P	E	E	E	E	M	D	P	E	M	D**
		494	M	D	P	E	M	D	PE	E	MD	D	P	E	M	D	P	E	M	D	PE	E	E	M	D	D	D	D	P	E	M	D**
		496	E	M	D	P	E	M	D	P	E	M	D	P	E	M	D	P	E	M	D	P	E	M	D	P	E	M	D
		546	M	D	PE	E	MD	D	P	E	M	D	P	E	M	D	P	E	E	M	D	PE	E	E	E	M	D	P	E	E	M	D**
		552	P	E	M	D	P	E	M	D	PE	E	M	D	P	E	M	D	D	P	E	M	D	D	P	E	MD	D	D	P	E	M	D**
		555	E	M	D	P	E	MD	D	P	E	M	D	P	E	M	D	P	E	MD	D	D	D	P	E	E	M	D	D	P	E	D	D**
		570	D	PE	E	M	D	P	E	M	D	P	E	MD	D	P	E	M	D	P	E	E	M	D	P	E	M	D	P	E	M	D
		573	D	P	E	M	D	P	E	MD	D	P	E	M	D	P	E	M	D	D	P	E	M	D	D	P	E	M	D	D	D	D	D**
		576	D	M	D	P	E	M	D	P	E	MD	D	P	E	M	D	EP	E	M	D	P	E	M	D	PE	E	M	D	P	E	M	D
